# Supplementary material for: Partitioning variance in immune traits in a zooplankton host—Fungal parasite system
Source: Ecol Evol. 2022 Dec 19;12(12):e9640. doi: 10.1002/ece3.9640 (PMC9763022; doi:10.1002/ece3.9640)
Supplement: Supplementary file 1 — Appendix S1: [file ECE3-12-e9640-s001.txt]

#load in packages
library(readr) # read in .CSV files
library(glmmTMB) # used for variance partitioning models and models for addressing variation in genotype-specific estimates
library(lme4) # used for modeling clonal abundance dynamics 
library(car) # used for ANOVAs

# Read in relevant CSV files 
IMM_dat <- read_csv("IMM_dat.csv") # immune data for all genotypes 
topgens <- read_csv("topgens.csv") # immune data for only the top ten most abundant genotypes
Datframe <- read_csv("Datframe.csv") #  the top ten most abundant genotypes, with their genotype-specific estimates, are included

#######################
# VARIANCE PARTITIONING
########################

## Split the immune data for all genotypes by lake (Midland, Hale, Benefiel, Downing, Star) for lake-specific analyses
Lake <- split(IMM_dat, IMM_dat$lake)
Midland <- Lake$Midland
Hale <- Lake$Hale
Benefiel <- Lake$Benefiel
Downing <- Lake$Downing
Star <- Lake$Star

# All models follow the same structure; the only thing that changes is which lake is being analyzed

# MIDLAND LAKE #

unique(Midland$GROUP) # 6 of 8 potential "high/low" environmental combinations are present
# We See multiple genotypes within each group (good genotype N)
# Multiple individuals per each genotype on average
# allows us to calculate variance within a genotype

# The gut penetraility model
# Successes (‘1’) were defined as attacking spores that succeeded in penetrating the gut epithelial tissue
# Failures (‘0’) were defined as attacking spores that failed to penetrate the tissue 
Midland$failed.spore <- Midland$attack - Midland$infection # Create the failure category to be used in the model
Midland_gutpen <- glmmTMB(cbind(infection, failed.spore) ~ 1 + # successes and failures were incorporated into the response variable
                            (1 | EGG) + # Binary high or low number of eggs per egg bearing female (proxy for high or low resource availability)
                            (1 | MCG) + # Binary high or low prevalence of MicG within the population (proxy for high or low co-infection with gut symbiont)
                            (1 | SPORE) + # Binary high or low mean number of spores attacking the guts of wild-caught Daphnia individuals
                            (1 | MLG), # Multi-locus genotype of each Daphnia
                          family = binomial, # success vs failure categories are used, so a binary error distribution is selected
                          data = Midland) # Model is being run only for Midland lake
summary(Midland_gutpen) # Variance is listed in the conditional model table 

# The hemocyte model
Mid_hemresp <- glmmTMB(total.haemocytes ~ 1 + # response variable is the total number of hemocytes recruited per spore
                         offset(log(infection + 1)) + # response variable includes a log offset term for the number of infecting spores
                         (1 | EGG) + # Binary high or low number of eggs per egg bearing female  (proxy for high or low resource availability)
                         (1 | MCG) + # Binary high or low revalence of MicG within the population (proxy for high or low co-infection with gut symbiont)
                         (1 | SPORE) + # Binary high or low mean number of spores attacking the guts of wild-caught Daphnia individuals
                         (1 | MLG), # Multi-locus genotype of each Daphnia
                       family = poisson, # Data (number of hemocytes) is low count data, so a poisson error distribution is selected
                       data = Midland) # Model is being run only for Midland lake
summary(Mid_hemresp) # Variance is listed in the conditional model table

# HALE LAKE # 

unique(Hale$GROUP) # 6 of 8 potential groups are present
# We See multiple genotypes within each group (good genotype N)
# Multiple individuals per each genotype on average
# allows us to calculate variance within a genotype

# The gut penetraility model
Hale$failed.spore <- Hale$attack - Hale$infection
Hale_gutpen <- glmmTMB(cbind(infection, failed.spore) ~ 1 +
                         (1 | EGG) +
                         (1 | MCG) +
                         (1 | SPORE) +
                         (1 | MLG),
                       family = binomial,
                       data = Hale)
summary(Hale_gutpen)

# The hemocyte
Hale_hemresp <- glmmTMB(total.haemocytes ~ 1 +
                          offset(log(infection + 1)) +
                          (1 | EGG) +
                          (1 | MCG) +
                          (1 | SPORE) +
                          (1 | MLG),
                        family = poisson,
                        data = Hale)
summary(Hale_hemresp)

# BENEFIEL LAKE #  

unique(Benefiel$GROUP)# 6 of 8 potential groups are present
# We See multiple genotypes within each group (good genotype N)
# Multiple individuals per each genotype on average
# allows us to calculate variance within a genotype

# The gut penetrability model
Benefiel$failed.spore <- Benefiel$attack - Benefiel$infection
Benefiel_gutpen <- glmmTMB(cbind(infection, failed.spore) ~ 1 +
                             (1 | EGG) +
                             (1 | MCG) +
                             (1 | SPORE) +
                             (1 | MLG),
                           family = binomial,
                           data = Benefiel)
summary(Benefiel_gutpen)

# The hemocyte model
Benefiel_hemresp <- glmmTMB(total.haemocytes ~ 1 +
                              offset(log(infection + 1)) +
                              (1 | EGG) +
                              (1 | MCG) +
                              (1 | SPORE) +
                              (1 | MLG),
                            family = poisson,
                            data = Benefiel)
summary(Benefiel_hemresp)

# DOWNING LAKE #
 
unique(Downing$GROUP) # 6 of 8 potential groups are present
# We See multiple genotypes within each group (good genotype N)
# Multiple individuals per each genotype on average
# allows us to calculate variance within a genotype

# The gut penetrability model
Downing$failed.spore <- Downing$attack - Downing$infection
Downing_gutpen <- glmmTMB(cbind(infection, failed.spore) ~ 1 +
                            (1 | EGG) +
                            (1 | MCG) +
                            (1 | SPORE) +
                            (1 | MLG),
                          family = binomial,
                          data = Downing)
summary(Downing_gutpen)

# The hemocyte model
Downing_hemresp <- glmmTMB(total.haemocytes ~ 1 +
                             offset(log(infection + 1)) +
                             (1 | EGG) +
                             (1 | MCG) +
                             (1 | SPORE) +
                             (1 | MLG),
                           family = poisson,
                           data = Downing)
summary(Downing_hemresp)

# STAR LAKE #

unique(Star$GROUP) # 6 of 8 potential groups are present
# We See multiple genotypes within each group (good genotype N)
# Multiple individuals per each genotype on average
# allows us to calculate variance within a genotype

# The gut penetrability model
Star$failed.spore <- Star$attack - Star$infection
Star_gutpen <- glmmTMB(cbind(infection, failed.spore) ~ 1 +
                         (1 | EGG) +
                         (1 | MCG) +
                         (1 | SPORE) +
                         (1 | MLG),
                       family = binomial,
                       data = Star)
summary(Star_gutpen)

# The hemocyte model
Star_hemresp <- glmmTMB(total.haemocytes ~ 1 +
                          offset(log(infection + 1)) +
                          (1 | EGG) +
                          (1 | MCG) +
                          (1 | SPORE) +
                          (1 | MLG),
                        family = poisson,
                        data = Star)
summary(Star_hemresp)


##############################
# GENOTYPE-SPECIFIC ESTIMATES
#############################

## Split the immune data for only the top ten most abundant genotypes by lake (Midland, Hale, Benefiel, Downing, Star) for lake-specific analyses
Lake <- split(topgens, topgens$lake)
Midland_topgens <- Lake$Midland
Hale_topgens <- Lake$Hale
Benefiel_topgens <- Lake$Benefiel
Downing_topgens <- Lake$Downing
Star_topgens <- Lake$Star

#Benefiel

Benefiel_topgens$failed.spore <- Benefiel_topgens$attack - Benefiel_topgens$infection
Benefiel_gutpen <- glmmTMB(cbind(infection, failed.spore) ~ as.factor(MLG) + # MLG is now included as a fixed effect in the models 
                             (1 | EGG) +
                             (1 | MCG) +
                             (1 | SPORE),
                           family = binomial,
                           data = Benefiel_topgens)
car::Anova(Benefiel_gutpen) # p = 0.02878
# There is significant variation among genotypes in Benefiel for gut pen

Benefiel_hemresp <- glmmTMB(total.haemocytes ~ as.factor(MLG) + # MLG is now included as a fixed effect in the models
                              offset(log(infection + 1)) +
                              (1 | EGG) +
                              (1 | MCG) +
                              (1 | SPORE),
                            family = poisson,
                            data = subset(Benefiel_topgens, Benefiel_topgens$infection>0)) # Looks only at genotypes that were infected to calculate hemocyte response
car::Anova(Benefiel_hemresp) # p = 0.00003072
# There is significant variation among genotypes in Benefiel for the hemocyte response

# Downing 
Downing_topgens$failed.spore <- Downing_topgens$attack - Downing_topgens$infection
Downing_gutpen <- glmmTMB(cbind(infection, failed.spore) ~ as.factor(MLG) +
                            (1 | EGG) +
                            (1 | MCG) +
                            (1 | SPORE),
                          family = binomial,
                          data = Downing_topgens)
car::Anova(Downing_gutpen) # p = 0.006742
# There is significant variation among MLGs in Downing for gut penetrability

Downing_hemresp <- glmmTMB(total.haemocytes ~ as.factor(MLG) +
                             offset(log(infection + 1)) +
                             (1 | EGG) +
                             (1 | MCG) +
                             (1 | SPORE),
                           family = poisson,
                           data = subset(Downing_topgens, Downing_topgens$infection>0))
car::Anova(Downing_hemresp) # p = 0.000005895
# There is significant variation among MLGs in Downing for the hemocyte response

# Hale

Hale_topgens$failed.spore <- Hale_topgens$attack - Hale_topgens$infection
Hale_gutpen <- glmmTMB(cbind(infection, failed.spore) ~ as.factor(MLG) +
                         (1 | EGG) +
                         (1 | MCG) +
                         (1 | SPORE),
                       family = binomial,
                       data = Hale_topgens)
car::Anova(Hale_gutpen) # p  = 0.03495
# There is significant variation among MLGs in Hale for gut penetrability

Hale_hemresp <- glmmTMB(total.haemocytes ~ as.factor(MLG) +
                          offset(log(infection + 1)) +
                          (1 | EGG) +
                          (1 | MCG) +
                          (1 | SPORE),
                        family = poisson,
                        data = subset(Hale_topgens, Hale_topgens$infection>0))
car::Anova(Hale_hemresp) # p = 0.00000000008054
# There is significant variation among MLGs in Hale for the hemocyte response

# Star
Star_topgens$failed.spore <- Star_topgens$attack - Star_topgens$infection
Star_gutpen <- glmmTMB(cbind(infection, failed.spore) ~ as.factor(MLG) +
                         (1 | EGG) +
                         (1 | MCG) +
                         (1 | SPORE),
                       family = binomial,
                       data = Star_topgens)
car::Anova(Star_gutpen) # p =  0.0078
# There is significant variation among MLGs in Star for gut penetrability

Star_hemresp <- glmmTMB(total.haemocytes ~ as.factor(MLG) +
                          offset(log(infection + 1)) +
                          (1 | EGG) +
                          (1 | MCG) +
                          (1 | SPORE),
                        family = poisson,
                        data = subset(Star_topgens, Star_topgens$infection>0))
car::Anova(Star_hemresp) # p = 0.0000005099
# There is significant variation among MLGs in Star for the hemocyte response

# Midland
Midland_topgens$failed.spore <- Midland_topgens$attack - Midland_topgens$infection
Midland_gutpen <- glmmTMB(cbind(infection, failed.spore) ~ as.factor(MLG) +
                            (1 | EGG) +
                            (1 | MCG) +
                            (1 | SPORE),
                          family = binomial,
                          data = Midland_topgens)
car::Anova(Midland_gutpen) # p = 0.1403
# No significant variation among MLGs in Midland for gut penetrability
# Caveat - there are only two MLGs

Midland_hemresp <- glmmTMB(total.haemocytes ~ as.factor(MLG) +
                             offset(log(infection + 1)) +
                             (1 | EGG) +
                             (1 | MCG) +
                             (1 | SPORE),
                           family = poisson,
                           data = subset(Midland_topgens, Midland_topgens$infection>0))
car::Anova(Midland_hemresp) # p = 0.1063
# No significant variation among MLGs in Midland for the hemocyte response
# Caveat - there are only two MLGS

##############################
# CLONAL ABUNDANCE DYNAMICS  #
#############################

gutmodel <- lmer(RelAbunTrans ~ as.factor(event)*g.fit + 
                   (1 | Lake), # Each lake is a random effect
                 data = Datframe) # datframe contains most abundant geneotypes for all lakes
car::Anova(gutmodel) # p interaction = 0.9775
# There is no significant interaction between gut penetrabilty and event

hemmodel <- lmer(RelAbunTrans ~ as.factor(event)*h.fit + 
                   (1 | Lake), 
                 data = Datframe)
car::Anova(hemmodel) # p interaction = 0.79972  
# There is no significant interaction between the hemocyte response and event
